# Supplementary material for: Improvements of Blood Compatibility, Drug-in-Polymer Coating Stability and Prevention of Crack Formation: Application to Drug-Eluting Stents
Source: Pharmaceutics. 2026 Apr 20;18(4):506. doi: 10.3390/pharmaceutics18040506 (PMC13120645; doi:10.3390/pharmaceutics18040506)
Supplement: Supplementary file 1 [file pharmaceutics-18-00506-s001.zip]

Archive with 1 entries (1 files):
- pharmaceutics-4237718-supplementary.pdf
